# Supplementary material for: Polyelectrolytes: From Seminal Works to the Influence of the Charge Sequence
Source: Polymers (Basel). 2023 Nov 30;15(23):4593. doi: 10.3390/polym15234593 (PMC10708673; doi:10.3390/polym15234593)
Supplement: Supplementary file 1 [file polymers-15-04593-s001.zip]

Archive with 1 entries (1 files):
- polymers-2599780-supplementary.pdf
